# Supplementary material for: The Functional Role of the Long Non-Coding RNA LINCMD1 in Leiomyoma Pathogenesis
Source: Int J Mol Sci. 2024 Oct 27;25(21):11539. doi: 10.3390/ijms252111539 (PMC11545963; doi:10.3390/ijms252111539)
Supplement: Supplementary file 1 [file ijms-25-11539-s001.zip › Supplementary Table S1.xlsx]

## Sheet: Sheet1
	Supplementary Table S1. This table shows the characteristics of all patients
	enrolled in this study .
	#	Age	Race/Ethnicity		MED12 mutation
	#1	47	Hispanic		Wild Type
	#2	49	Caucasian		Wild Type
	#3	42	Asian		Wild Type
	#4	47	Caucasian		Wild Type
	#5	49	Caucasian		Wild Type
	#6	45	Hispanic		Wild Type
	#7	52	Asian		Wild Type
	#8	48	Asian		Wild Type
	#9	48	Asian		Wild Type
	#10	30	Hispanic		Wild Type
	#11	44	African American		deletion
	#12	46	African American		deletion
	#13	46	Hispanic		deletion
	#14	38	Asian		deletion
	#15	34	Caucasian		c.131G>T (p.Gly44Val)
	#16	46	Hispanic		c.131G>T (p.Gly44Val)
	#17	45	African American		c.131G>T (p.Gly44Val)
	#18	47	Hispanic		c.131G>C (p.Gly44Ala)
	#19	47	Hispanic		c.131G>A (p.Gly44Asp)
	#20	42	Hispanic		c.131G>A (p.Gly44Asp)
	#21	52	Hispanic		c.131G>A (p.Gly44Asp)
	#22	49	African American		c.131G>A (p.Gly44Asp)
	#23	48	Asian		c.131G>A (p.Gly44Asp)
	#24	48	Asian		c.131G>A (p.Gly44Asp)
	#25	43	Hispanic		c.131G>A (p.Gly44Asp)
	#26	40	Hispanic		c.131G>A (p.Gly44Asp)
	#27	41	Hispanic		c.130G>T (p.Gly44Cys)
	#28	47	Caucasian		c.130G>T (p.Gly44Cys)
	#29	44	Hispanic		c.130G>C (p.Gly44Arg)
	#30	48	African American		c.130G>C (p.Gly44Arg)
	#31	37	African American		c.130G>A (p.Gly44Ser)
	#32	42	African American		c.130G>A (p.Gly44Ser)
	#33	52	African American		c.130G>A (p.Gly44Ser)
	#34	32	African American		c.130G>A (p.Gly44Ser)
