# Supplementary material for: The Functional Role of the Long Non-Coding RNA LINCMD1 in Leiomyoma Pathogenesis
Source: Int J Mol Sci. 2024 Oct 27;25(21):11539. doi: 10.3390/ijms252111539 (PMC11545963; doi:10.3390/ijms252111539)
Supplement: Supplementary file 1 [file ijms-25-11539-s001.zip › Supplementary Table S2.xlsx]

## Sheet: Sheet1
		Supplementary Table S2. Primer sequences used in this study
			Primers		Sequences
			FBXW2 (Forward)		5'-CCTCGTCTCTAAACAGTGGAATAA-3'
			FBXW2 (Reverse)		5'-GCGTCCTGAACAGAATCATCTA-3'
			LINCMD1 (Forward)		5'-AGGCTTTCCAGACAGGATATTG-3'
			LINCMD1 (Reverse)		5'-CTCCCATACATCGTGAAGACTG-3'
			APC (Forward)		5'-GAGCCTCGATGAGCCATTTAT-3'
			APC (Reverse)		5'-TAGGCTGCTCTGATTCTGTTTC -3'
			β-Catenin (Forward)		5'-GGACCAGGTGGTGGTTAATAAG-3'
			β-Catenin (Reverse)		5'-CATCTGAGGAGAACGCATGATAG-3'
			COL1A1 (Forward)		5'-CCAATGGTGCTCCTGGTATT-3'
			COL1A1 (Reverse)		5'-GTTCACCGCTGTTACCCTT-3'
			RNU6B (Forward)		5'-ATTGGAACGATACAGAGAAGATTAG-3'
			RNU6B (Reverse)		5'-AATATGGAACGCTTCACGAAT-3'
			miR-135b (Forward)		5'-GCAGTATGGCTTTTCATTCCT-3'
			miR-135b (Reverse)		5'-GGTCCAGTTTTTTTTTTTTTTTCACA-3'
